# Supplementary material for: Congenital malaria: Frequency and epidemiology in Colombia, 2009-2020
Source: PLoS One. 2022 Feb 18;17(2):e0263451. doi: 10.1371/journal.pone.0263451 (PMC8856554; doi:10.1371/journal.pone.0263451)
Supplement: S1 Data — (XLSX) [file pone.0263451.s001.xlsx]

## Sheet: SI_minimal data set
qPCRRN	GGReciennacido	qPCRCordon	GGCordon	MalariaCongénita	MalariaGestacional	MalariaPlacentaria	Regimen	EdadMadre	Númerodegestaciones	Númerdepartos	Númerodeabortos	Numerodemortinati	HemoglobinaMaterna	MalariaUltimoAño	Usodetoldillo	Pesoalnacergr	Tallaalnacercm	Perimetrodecabezacm	APGAR
2	0	#NULL!	#NULL!	1	1	1	1	27	3	2	0	0	13.3	1	1	2970	47	32	0
2	0	#NULL!	#NULL!	1	0	1	1	21	1	1	0	0	#NULL!	1	2	3000	49	32	0
2	0	#NULL!	#NULL!	1	1	1	1	20	1	1	0	0	#NULL!	1	2	3000	49	32	0
1	0	#NULL!	#NULL!	1	0	0	0	36	2	2	0	0	#NULL!	1	2	3500	55	37	#NULL!
1	0	#NULL!	#NULL!	1	0	0	1	28	2	2	0	0	#NULL!	0	1	3930	52	33	0
0	0	1	0	1	0	0	1	27	1	0	0	0	#NULL!	1	2	#NULL!	#NULL!	#NULL!	#NULL!
0	0	2	0	1	0	0	1	25	3	2	0	0	#NULL!	1	1	2900	50	34	0
0	0	1	0	1	0	0	1	32	4	4	0	0	11.2	0	1	3105	49	33	0
0	0	2	0	1	1	0	1	16	2	0	1	0	#NULL!	1	2	3250	50	32	#NULL!
0	0	3	0	1	#NULL!	0	1	17	3	1	1	0	11.6	0	2	4760	53	38	1
0	0	0	0	0	0	0	1	19	1	0	0	0	13.3	0	2	#NULL!	#NULL!	#NULL!	#NULL!
0	0	0	0	0	0	0	1	17	1	0	0	0	10.7	0	2	#NULL!	#NULL!	#NULL!	#NULL!
0	0	0	0	0	#NULL!	1	1	29	4	4	0	0	11.4	0	2	2695	48	33	0
0	0	0	0	0	0	0	1	16	1	1	0	0	11.8	0	1	2740	47	31	0
0	0	0	0	0	#NULL!	0	1	23	4	4	0	0	9.5	0	2	2785	50	32	0
0	0	0	0	0	0	0	1	25	3	2	0	0	11.6	0	1	2800	50	34	0
0	0	0	0	0	0	0	1	16	1	1	0	0	12.3	0	1	2810	49	33	0
0	0	0	0	0	0	0	1	22	2	0	1	0	11.3	0	1	2840	49	34	0
0	0	0	0	0	0	1	1	18	1	1	0	0	10.5	0	2	2850	48	33	0
0	0	0	0	0	0	0	1	17	1	1	0	0	12.9	0	1	2890	51	33	0
0	0	0	0	0	1	0	0	20	2	1	0	0	12.3	0	2	2900	49	36	0
0	0	0	0	0	0	0	1	22	2	0	0	1	12.6	0	1	2900	49	34	0
0	0	0	0	0	0	0	#NULL!	21	3	2	0	0	13.3	1	1	2910	50	34	0
0	0	0	0	0	0	0	1	17	1	0	0	0	11.6	0	1	2920	50	34	0
0	0	0	0	0	0	0	1	17	1	1	0	0	12.1	0	2	2940	50	34	0
0	0	0	0	0	1	0	1	21	3	2	0	0	12	1	1	2950	49	34	1
0	0	0	0	0	0	0	1	25	4	3	0	0	8.9	1	1	2950	50	34	0
0	0	0	0	0	1	0	1	20	2	1	0	0	12.7	1	1	2975	48	44	0
0	0	0	0	0	0	0	1	16	1	1	0	0	12.1	0	1	2980	48	31	0
0	0	0	0	0	#NULL!	0	1	42	4	4	0	0	11.8	0	2	3000	52	34	0
0	0	0	0	0	0	0	1	23	3	3	0	0	12.3	0	2	3020	50	34	0
0	0	0	0	0	0	0	1	26	3	2	1	0	12	1	1	3020	51	33	0
0	0	0	0	0	0	0	1	17	2	1	1	0	12	0	1	3020	50	34	0
0	0	0	0	0	#NULL!	0	1	15	1	0	0	0	10.3	0	2	3020	25	34	0
0	0	0	0	0	#NULL!	0	1	26	6	6	0	0	9.9	0	2	3085	52	34	0
0	0	0	0	0	0	0	1	25	1	0	0	0	12	0	2	3100	50	34	0
0	0	0	0	0	0	0	1	29	1	1	0	0	11.9	0	2	3110	50	34	0
0	0	0	0	0	#NULL!	0	1	16	1	1	0	0	12.9	0	2	3145	49	33	0
0	0	0	0	0	#NULL!	0	1	26	2	2	0	0	10.9	0	1	3148	53	34	0
0	0	0	0	0	0	0	1	31	6	5	0	0	#NULL!	0	1	3165	47	34	0
0	0	0	0	0	0	0	1	21	4	3	1	0	10.9	0	1	3180	51	34	0
0	0	0	0	0	0	0	1	20	2	2	0	0	10.1	0	2	3190	52	36	0
0	0	0	0	0	0	0	1	22	2	1	0	0	13	0	1	3200	50	34	0
0	0	0	0	0	0	0	1	34	3	3	0	0	#NULL!	0	1	3220	52	35	0
0	0	0	0	0	#NULL!	0	1	17	2	2	0	0	10.2	0	1	3225	52	35	0
0	0	0	0	0	0	0	1	18	1	1	0	0	10.6	0	2	3260	51	35	0
0	0	0	0	0	0	0	1	24	1	1	0	0	10.5	0	2	3310	55	34	0
0	0	0	0	0	0	0	1	21	2	1	0	0	13.3	0	2	3320	51	34	0
0	0	0	0	0	0	0	1	32	5	4	0	0	13.3	1	2	3330	50	34	0
0	0	0	0	0	0	0	1	18	1	1	0	0	11.4	0	1	3340	51	25	0
0	0	0	0	0	0	0	1	22	2	2	0	0	12.5	0	1	3390	50	34	0
0	0	0	0	0	#NULL!	0	1	37	4	4	0	0	10.6	0	1	3400	52	34	0
0	0	0	0	0	0	0	1	29	4	4	0	0	16.6	1	1	3420	50	34	0
0	0	0	0	0	0	0	1	28	4	4	0	0	13.9	0	1	3425	54	36	0
0	0	0	0	0	0	0	1	29	5	4	0	0	#NULL!	1	1	3440	50	34	0
0	0	0	0	0	0	0	1	22	1	0	0	0	#NULL!	1	1	3450	51	34	0
0	0	0	0	0	0	0	1	22	3	2	1	0	14.2	0	2	3500	52	33	0
0	0	0	0	0	1	1	1	20	2	1	0	0	9.3	1	1	3500	50	34	0
0	0	0	0	0	0	0	1	31	4	3	1	0	13	1	1	3540	51	34	0
0	0	0	0	0	0	0	1	26	3	2	1	0	9.5	0	1	3565	52	35	0
0	0	0	0	0	0	0	1	19	2	2	0	0	10.2	0	1	3620	52	34	0
0	0	0	0	0	0	1	1	21	2	1	0	0	9.6	1	1	3680	51	34	0
0	0	0	0	0	0	0	1	27	5	5	0	0	8.2	0	1	3795	52	32	0
0	0	0	0	0	#NULL!	0	1	24	6	6	0	0	10.7	0	1	3820	53	35	0
0	0	0	0	0	0	0	1	28	5	5	0	0	#NULL!	0	2	3850	52	34	0
0	0	0	0	0	0	0	1	36	7	7	0	0	13.4	0	2	3865	53	33	0
0	0	0	0	0	0	0	1	23	2	0	1	0	12	0	2	3880	50	34	0
0	0	0	0	0	0	0	1	18	1	0	0	0	#NULL!	0	2	3935	55	36	0
0	0	#NULL!	#NULL!	0	0	0	1	20	1	1	0	0	#NULL!	0	1	#NULL!	#NULL!	#NULL!	#NULL!
0	0	#NULL!	#NULL!	0	0	0	1	24	1	1	0	0	#NULL!	0	1	#NULL!	#NULL!	#NULL!	#NULL!
0	0	#NULL!	#NULL!	0	1	1	1	14	1	1	0	0	#NULL!	0	1	#NULL!	#NULL!	#NULL!	#NULL!
0	0	#NULL!	#NULL!	0	0	0	1	16	2	2	0	0	#NULL!	0	1	#NULL!	#NULL!	#NULL!	#NULL!
0	0	#NULL!	#NULL!	0	0	0	1	18	2	2	0	0	#NULL!	0	1	#NULL!	#NULL!	#NULL!	#NULL!
0	0	#NULL!	#NULL!	0	0	0	1	20	2	2	0	0	#NULL!	0	1	#NULL!	#NULL!	#NULL!	#NULL!
0	0	#NULL!	#NULL!	0	0	0	1	20	2	2	0	0	#NULL!	0	1	#NULL!	#NULL!	#NULL!	#NULL!
0	0	#NULL!	#NULL!	0	0	0	1	23	3	3	0	0	#NULL!	0	2	#NULL!	#NULL!	#NULL!	#NULL!
0	0	#NULL!	#NULL!	0	0	0	1	24	3	3	0	0	#NULL!	0	1	#NULL!	#NULL!	#NULL!	#NULL!
0	0	#NULL!	#NULL!	0	0	0	1	31	3	3	0	0	#NULL!	0	1	#NULL!	#NULL!	#NULL!	#NULL!
0	0	#NULL!	#NULL!	0	0	0	1	24	4	4	0	0	#NULL!	0	1	#NULL!	#NULL!	#NULL!	#NULL!
0	0	#NULL!	#NULL!	0	0	0	1	28	4	4	0	0	#NULL!	0	2	#NULL!	#NULL!	#NULL!	#NULL!
0	0	#NULL!	#NULL!	0	0	0	1	37	5	5	0	0	#NULL!	0	2	#NULL!	#NULL!	#NULL!	#NULL!
0	0	#NULL!	#NULL!	0	0	0	1	28	8	8	0	0	#NULL!	0	1	#NULL!	#NULL!	#NULL!	#NULL!
0	0	#NULL!	#NULL!	0	0	0	1	39	10	10	0	0	#NULL!	0	1	#NULL!	#NULL!	#NULL!	#NULL!
0	0	#NULL!	#NULL!	0	1	1	1	#NULL!	2	0	1	0	#NULL!	1	1	#NULL!	#NULL!	#NULL!	#NULL!
0	0	#NULL!	#NULL!	0	0	0	1	20	1	1	0	0	#NULL!	1	1	#NULL!	#NULL!	#NULL!	#NULL!
0	0	#NULL!	#NULL!	0	0	0	1	18	1	1	0	0	#NULL!	1	1	#NULL!	#NULL!	#NULL!	#NULL!
0	0	#NULL!	#NULL!	0	0	0	1	19	2	2	0	0	#NULL!	1	1	#NULL!	#NULL!	#NULL!	#NULL!
0	0	#NULL!	#NULL!	0	0	1	1	34	3	3	0	0	#NULL!	1	1	#NULL!	#NULL!	#NULL!	#NULL!
0	0	#NULL!	#NULL!	0	0	0	1	36	4	4	0	0	#NULL!	1	2	#NULL!	#NULL!	#NULL!	#NULL!
0	0	#NULL!	#NULL!	0	#NULL!	#NULL!	1	29	7	6	0	0	#NULL!	1	1	#NULL!	#NULL!	#NULL!	#NULL!
0	0	#NULL!	#NULL!	0	0	0	0	19	#NULL!	0	0	0	#NULL!	0	1	#NULL!	#NULL!	#NULL!	0
0	0	#NULL!	#NULL!	0	0	0	1	32	4	4	0	0	#NULL!	0	1	#NULL!	#NULL!	#NULL!	0
0	0	#NULL!	#NULL!	0	1	#NULL!	0	18	1	0	0	0	11	1	1	#NULL!	#NULL!	#NULL!	0
0	0	#NULL!	#NULL!	0	#NULL!	#NULL!	1	16	1	1	0	0	#NULL!	1	1	#NULL!	#NULL!	#NULL!	0
0	0	#NULL!	#NULL!	0	0	0	1	28	2	2	0	0	#NULL!	1	1	1100	37	26	0
0	0	#NULL!	#NULL!	0	1	1	1	43	8	8	0	0	#NULL!	1	1	2000	45	31	0
0	0	#NULL!	#NULL!	0	0	0	1	15	2	2	0	0	#NULL!	0	1	2080	47	34	0
0	0	#NULL!	#NULL!	0	0	0	1	19	1	1	0	0	#NULL!	0	1	2200	48	32	0
0	0	#NULL!	#NULL!	0	0	0	0	19	2	2	0	0	10.2	1	2	2400	46	32	0
0	0	#NULL!	#NULL!	0	0	#NULL!	1	15	1	0	0	0	#NULL!	0	1	2430	47	32	#NULL!
0	0	#NULL!	#NULL!	0	0	0	1	20	#NULL!	#NULL!	#NULL!	#NULL!	#NULL!	1	2	2440	47	34	0
0	0	#NULL!	#NULL!	0	0	0	1	14	1	1	0	0	#NULL!	0	1	2460	46	33	0
0	0	#NULL!	#NULL!	0	0	0	1	23	3	3	0	0	#NULL!	0	1	2500	47	31	0
0	0	#NULL!	#NULL!	0	0	0	1	19	2	2	0	0	#NULL!	0	1	2540	48	34	0
0	0	#NULL!	#NULL!	0	0	0	1	13	1	0	0	0	#NULL!	0	2	2550	46	31	0
0	0	#NULL!	#NULL!	0	0	0	1	20	2	2	0	0	#NULL!	1	1	2560	51	34	0
0	0	#NULL!	#NULL!	0	1	0	1	#NULL!	5	3	1	1	#NULL!	1	1	2590	49	32	1
0	0	#NULL!	#NULL!	0	1	0	1	25	1	1	0	0	#NULL!	1	1	2600	47	30.5	0
0	0	#NULL!	#NULL!	0	0	0	0	15	1	1	0	0	#NULL!	1	1	2600	48	31	0
0	0	#NULL!	#NULL!	0	0	1	1	20	1	1	0	0	#NULL!	1	1	2600	50	36	0
0	0	#NULL!	#NULL!	0	0	#NULL!	1	13	1	0	0	0	10	0	2	2660	48	34	#NULL!
0	0	#NULL!	#NULL!	0	0	0	1	23	2	2	0	0	#NULL!	0	1	2660	47	33	#NULL!
0	0	#NULL!	#NULL!	0	0	#NULL!	1	18	4	1	2	1	10	1	2	2680	49	35	0
0	0	#NULL!	#NULL!	0	0	0	1	15	1	1	0	0	#NULL!	0	1	2700	49	31	0
0	0	#NULL!	#NULL!	0	0	0	1	18	1	1	1	0	11.3	1	2	2700	49	32	0
0	0	#NULL!	#NULL!	0	0	0	1	18	2	2	0	0	#NULL!	0	1	2700	49	32	0
0	0	#NULL!	#NULL!	0	1	1	1	43	10	10	0	0	#NULL!	1	1	2700	48	33	0
0	0	#NULL!	#NULL!	0	0	0	1	25	3	3	0	0	#NULL!	0	1	2720	47	34	0
0	0	#NULL!	#NULL!	0	0	1	1	21	1	1	0	0	#NULL!	0	1	2730	55	34	0
0	0	#NULL!	#NULL!	0	0	0	0	33	2	2	0	0	#NULL!	1	2	2750	51	32	0
0	0	#NULL!	#NULL!	0	0	0	1	31	3	3	0	0	#NULL!	0	1	2750	50	32	0
0	0	#NULL!	#NULL!	0	0	#NULL!	1	15	1	0	0	0	10	1	1	2800	49	34	#NULL!
0	0	#NULL!	#NULL!	0	0	0	1	32	4	4	0	0	#NULL!	1	2	2800	48	34	0
0	0	#NULL!	#NULL!	0	0	0	1	19	1	1	1	0	#NULL!	1	2	2800	49	30	0
0	0	#NULL!	#NULL!	0	0	0	1	16	1	0	0	0	10	0	2	2810	50	35	0
0	0	#NULL!	#NULL!	0	0	0	1	17	1	0	0	0	12	0	2	2810	47	34	0
0	0	#NULL!	#NULL!	0	#NULL!	#NULL!	1	17	1	1	0	0	#NULL!	1	1	2830	46	34	0
0	0	#NULL!	#NULL!	0	0	0	1	30	2	2	0	0	#NULL!	0	1	2850	51	32	0
0	0	#NULL!	#NULL!	0	#NULL!	1	1	21	1	1	0	0	5.9	1	1	2890	50	34	1
0	0	#NULL!	#NULL!	0	1	0	0	#NULL!	5	5	0	0	#NULL!	1	1	2900	50	33.5	#NULL!
0	0	#NULL!	#NULL!	0	0	0	1	29	4	4	0	0	#NULL!	0	1	2900	49	38	0
0	0	#NULL!	#NULL!	0	0	0	1	28	3	3	0	0	#NULL!	0	1	2900	40	33	0
0	0	#NULL!	#NULL!	0	1	1	1	29	4	4	0	0	#NULL!	1	1	2930	48	33	0
0	0	#NULL!	#NULL!	0	0	0	1	17	1	0	0	0	10.3	1	1	2980	50	34	0
0	0	#NULL!	#NULL!	0	1	0	1	27	2	2	0	0	#NULL!	0	#NULL!	3000	48	34	0
0	0	#NULL!	#NULL!	0	0	0	1	#NULL!	1	1	0	0	#NULL!	1	1	3000	33	31	0
0	0	#NULL!	#NULL!	0	1	0	1	#NULL!	1	0	0	0	#NULL!	1	1	3000	50	34	1
0	0	#NULL!	#NULL!	0	1	1	1	20	6	6	0	0	#NULL!	1	1	3000	51	32	0
0	0	#NULL!	#NULL!	0	0	0	1	#NULL!	#NULL!	#NULL!	#NULL!	#NULL!	#NULL!	#NULL!	#NULL!	3000	51	34	0
0	0	#NULL!	#NULL!	0	0	0	1	27	3	3	0	0	#NULL!	1	2	3000	50	34	0
0	0	#NULL!	#NULL!	0	0	0	1	29	2	2	#NULL!	#NULL!	#NULL!	0	1	3000	50	32	0
0	0	#NULL!	#NULL!	0	1	0	0	18	1	1	0	0	#NULL!	1	2	3000	49	33	0
0	0	#NULL!	#NULL!	0	0	0	1	26	4	4	0	0	#NULL!	0	1	3000	40	34	0
0	0	#NULL!	#NULL!	0	0	0	1	19	1	0	0	0	11.6	1	1	3013	50	34	0
0	0	#NULL!	#NULL!	0	0	0	1	19	#NULL!	#NULL!	#NULL!	#NULL!	#NULL!	0	2	3040	50	34	0
0	0	#NULL!	#NULL!	0	0	0	1	#NULL!	3	3	0	0	#NULL!	1	1	3049	48	31	0
0	0	#NULL!	#NULL!	0	0	1	1	20	1	1	0	0	#NULL!	0	1	3070	50	34	0
0	0	#NULL!	#NULL!	0	0	0	1	20	2	2	0	0	#NULL!	1	1	3070	50	34	0
0	0	#NULL!	#NULL!	0	0	0	2	#NULL!	2	1	1	1	#NULL!	1	2	3100	49	33.5	#NULL!
0	0	#NULL!	#NULL!	0	0	0	2	28	1	1	0	0	#NULL!	0	2	3100	50	33.5	0
0	0	#NULL!	#NULL!	0	0	#NULL!	1	29	4	3	0	0	10.6	0	1	3100	51	34	0
0	0	#NULL!	#NULL!	0	1	1	1	18	2	2	0	0	#NULL!	0	1	3100	50	34	0
0	0	#NULL!	#NULL!	0	1	1	1	20	1	1	0	0	#NULL!	1	1	3100	50	34	0
0	0	#NULL!	#NULL!	0	0	0	1	20	1	1	0	0	#NULL!	0	1	3100	49	34	0
0	0	#NULL!	#NULL!	0	1	0	0	25	1	1	0	0	#NULL!	1	1	3100	33	36	0
0	0	#NULL!	#NULL!	0	0	0	1	28	2	2	0	0	#NULL!	0	1	3140	50	34	0
0	0	#NULL!	#NULL!	0	0	0	1	28	1	1	0	0	#NULL!	0	1	3150	50	34	0
0	0	#NULL!	#NULL!	0	0	0	1	31	5	4	1	0	#NULL!	0	1	3150	50	33	0
0	0	#NULL!	#NULL!	0	0	0	1	16	1	1	0	0	#NULL!	0	1	3160	49	33	0
0	0	#NULL!	#NULL!	0	0	0	1	26	2	2	0	0	#NULL!	0	2	3160	43	34	0
0	0	#NULL!	#NULL!	0	0	0	1	37	#NULL!	4	2	1	#NULL!	1	1	3200	51	30	0
0	0	#NULL!	#NULL!	0	0	0	1	22	1	1	0	0	#NULL!	1	1	3200	50	32	0
0	0	#NULL!	#NULL!	0	0	0	1	37	8	4	2	1	#NULL!	1	1	3200	31	30	0
0	0	#NULL!	#NULL!	0	0	0	1	27	5	5	0	0	#NULL!	0	1	3250	50	32	0
0	0	#NULL!	#NULL!	0	0	0	1	21	1	1	0	0	#NULL!	0	2	3260	51	32	0
0	0	#NULL!	#NULL!	0	0	0	1	20	1	1	0	0	#NULL!	0	1	3260	50	34	0
0	0	#NULL!	#NULL!	0	0	0	1	20	2	2	0	0	#NULL!	0	1	3260	50	34	0
0	0	#NULL!	#NULL!	0	0	0	1	22	3	2	0	0	13	1	1	3270	50	33	0
0	0	#NULL!	#NULL!	0	0	1	1	17	1	0	0	0	#NULL!	1	1	3300	54	33.5	0
0	0	#NULL!	#NULL!	0	0	1	1	17	1	1	0	0	#NULL!	1	1	3300	54	33	0
0	0	#NULL!	#NULL!	0	0	0	1	22	4	3	1	0	#NULL!	0	1	3300	50	36	0
0	0	#NULL!	#NULL!	0	0	0	1	21	1	1	0	0	#NULL!	0	1	3300	50	33	0
0	0	#NULL!	#NULL!	0	0	0	0	21	1	1	0	0	#NULL!	1	2	3300	49	36	0
0	0	#NULL!	#NULL!	0	0	0	1	22	2	2	0	0	#NULL!	0	2	3320	51	35	0
0	0	#NULL!	#NULL!	0	0	0	1	24	3	2	0	0	#NULL!	1	2	3330	50	35	0
0	0	#NULL!	#NULL!	0	1	0	1	#NULL!	3	2	0	0	#NULL!	1	2	3330	50	30	0
0	0	#NULL!	#NULL!	0	0	0	1	21	1	1	0	0	#NULL!	0	1	3350	49	34	0
0	0	#NULL!	#NULL!	0	0	0	1	19	2	2	0	0	#NULL!	0	1	3350	52	34	0
0	0	#NULL!	#NULL!	0	0	0	1	22	3	3	0	0	#NULL!	0	1	3350	50	39	0
0	0	#NULL!	#NULL!	0	1	#NULL!	1	15	1	1	0	0	9.6	1	1	3350	48	34	0
0	0	#NULL!	#NULL!	0	0	0	1	20	4	4	0	0	#NULL!	0	1	3360	50	34	0
0	0	#NULL!	#NULL!	0	0	0	1	24	4	4	0	0	#NULL!	0	1	3380	51	34	0
0	0	#NULL!	#NULL!	0	0	0	1	22	3	3	0	0	#NULL!	0	1	3380	50	34	0
0	0	#NULL!	#NULL!	0	0	0	1	26	3	3	0	0	#NULL!	0	1	3380	49	33	0
0	0	#NULL!	#NULL!	0	0	1	1	18	2	1	0	0	#NULL!	1	2	3400	50	36	0
0	0	#NULL!	#NULL!	0	0	0	1	19	1	1	0	0	#NULL!	0	1	3400	50	35	0
0	0	#NULL!	#NULL!	0	0	0	1	21	2	2	0	0	#NULL!	0	1	3400	50	34	0
0	0	#NULL!	#NULL!	0	0	0	1	20	2	1	1	0	#NULL!	0	1	3400	50	34	0
0	0	#NULL!	#NULL!	0	0	0	1	31	3	3	0	0	#NULL!	0	2	3400	50	34	0
0	0	#NULL!	#NULL!	0	0	0	1	25	3	2	1	0	#NULL!	0	2	3400	50	33	0
0	0	#NULL!	#NULL!	0	0	0	1	26	4	4	0	0	#NULL!	0	1	3410	45	34	#NULL!
0	0	#NULL!	#NULL!	0	0	0	1	26	3	3	0	0	#NULL!	0	2	3420	52	36	0
0	0	#NULL!	#NULL!	0	0	0	1	33	4	4	0	0	#NULL!	0	1	3420	50	34	0
0	0	#NULL!	#NULL!	0	0	0	0	#NULL!	4	4	0	0	#NULL!	1	1	3450	50	34.5	#NULL!
0	0	#NULL!	#NULL!	0	0	0	1	24	2	2	0	0	#NULL!	0	1	3480	50	35	0
0	0	#NULL!	#NULL!	0	0	1	1	35	4	4	1	0	#NULL!	1	1	3500	32	31	0
0	0	#NULL!	#NULL!	0	0	1	1	34	4	4	1	0	#NULL!	1	1	3500	32	31	0
0	0	#NULL!	#NULL!	0	0	0	0	22	1	0	0	0	#NULL!	1	1	3500	51	34	0
0	0	#NULL!	#NULL!	0	0	0	1	26	3	3	0	0	#NULL!	0	1	3500	53	32	0
0	0	#NULL!	#NULL!	0	0	0	1	26	2	2	0	0	#NULL!	0	1	3500	50	35	0
0	0	#NULL!	#NULL!	0	0	0	1	35	4	4	0	0	11.3	1	2	3530	51	34	0
0	0	#NULL!	#NULL!	0	0	0	1	33	7	6	0	0	12	0	1	3540	49	34	0
0	0	#NULL!	#NULL!	0	0	0	1	18	2	2	0	0	#NULL!	1	1	3590	52	34	0
0	0	#NULL!	#NULL!	0	0	0	1	32	5	5	0	0	#NULL!	0	1	3600	50	33	0
0	0	#NULL!	#NULL!	0	0	0	1	20	2	2	0	0	#NULL!	0	1	3600	50	33	0
0	0	#NULL!	#NULL!	0	0	0	1	29	2	2	0	0	#NULL!	1	1	3600	52	34	0
0	0	#NULL!	#NULL!	0	1	1	0	19	#NULL!	2	0	0	#NULL!	1	2	3600	51	32	0
0	0	#NULL!	#NULL!	0	0	0	1	31	6	6	0	0	13.1	0	1	3610	25	36	0
0	0	#NULL!	#NULL!	0	0	0	1	20	2	2	0	0	#NULL!	0	1	3620	54	32	0
0	0	#NULL!	#NULL!	0	0	0	1	20	2	1	1	0	#NULL!	1	2	3640	50	34	0
0	0	#NULL!	#NULL!	0	0	0	1	28	3	2	0	0	12.2	1	1	3660	54	34	0
0	0	#NULL!	#NULL!	0	1	#NULL!	1	22	1	0	0	0	11	1	1	3670	51	30	0
0	0	#NULL!	#NULL!	0	0	0	1	24	3	3	0	0	#NULL!	0	1	3700	53	34	0
0	0	#NULL!	#NULL!	0	0	0	1	15	1	1	0	0	#NULL!	0	1	3700	52	34	0
0	0	#NULL!	#NULL!	0	0	0	1	26	4	4	0	0	#NULL!	0	1	3700	52	34	0
0	0	#NULL!	#NULL!	0	0	0	1	25	4	4	0	0	#NULL!	0	1	3700	50	36	0
0	0	#NULL!	#NULL!	0	0	0	1	30	5	#NULL!	#NULL!	#NULL!	#NULL!	0	1	3700	50	34	0
0	0	#NULL!	#NULL!	0	0	0	1	24	3	3	0	0	#NULL!	0	1	3700	50	34	0
0	0	#NULL!	#NULL!	0	0	0	1	#NULL!	2	2	0	0	#NULL!	0	1	3700	48	31	0
0	0	#NULL!	#NULL!	0	0	0	1	24	2	2	0	0	#NULL!	0	1	3750	50	34	0
0	0	#NULL!	#NULL!	0	0	0	1	28	3	3	0	0	#NULL!	0	1	3760	51	35	0
0	0	#NULL!	#NULL!	0	1	0	1	29	3	3	0	0	#NULL!	1	1	3800	52	32	0
0	0	#NULL!	#NULL!	0	1	0	1	29	3	3	0	0	#NULL!	1	1	3800	52	32	0
0	0	#NULL!	#NULL!	0	0	0	1	19	2	2	0	0	#NULL!	1	1	3800	53	34	0
0	0	#NULL!	#NULL!	0	0	0	1	34	5	5	0	0	#NULL!	0	1	3800	52	37	0
0	0	#NULL!	#NULL!	0	0	0	1	32	3	3	0	0	#NULL!	0	1	3800	52	35	0
0	0	#NULL!	#NULL!	0	0	0	1	37	10	10	0	0	#NULL!	0	1	3820	50	34	0
0	0	#NULL!	#NULL!	0	0	0	1	33	9	6	3	0	#NULL!	0	1	3900	53.5	35	0
0	0	#NULL!	#NULL!	0	0	0	0	34	6	6	0	0	#NULL!	1	2	4000	58	37	0
0	0	#NULL!	#NULL!	0	0	0	1	31	5	5	0	0	#NULL!	0	1	4080	52	34	0
0	0	#NULL!	#NULL!	0	0	0	1	20	2	2	0	0	#NULL!	0	1	4300	52	34	#NULL!
0	0	#NULL!	#NULL!	0	0	0	1	22	4	4	0	0	#NULL!	0	1	4350	54	38	0
0	0	#NULL!	#NULL!	0	0	0	1	28	1	1	0	0	#NULL!	1	1	4400	54	37	0
0	0	#NULL!	#NULL!	0	0	0	1	20	2	2	0	0	#NULL!	0	2	5300	56	37	0
#NULL!	#NULL!	1	0	1	#NULL!	#NULL!	#NULL!	18	3	#NULL!	#NULL!	#NULL!	9.1	1	#NULL!	#NULL!	#NULL!	#NULL!	#NULL!
#NULL!	#NULL!	2	0	1	#NULL!	#NULL!	#NULL!	20	1	#NULL!	#NULL!	#NULL!	10.1	1	#NULL!	1850	#NULL!	#NULL!	#NULL!
#NULL!	#NULL!	1	0	1	0	1	#NULL!	32	5	#NULL!	#NULL!	#NULL!	13.01	0	#NULL!	2300	#NULL!	#NULL!	#NULL!
#NULL!	#NULL!	1	0	1	1	1	#NULL!	27	5	#NULL!	#NULL!	#NULL!	12.4	0	#NULL!	2300	#NULL!	#NULL!	#NULL!
#NULL!	#NULL!	1	0	1	1	1	#NULL!	18	1	#NULL!	#NULL!	#NULL!	9.1	1	#NULL!	2350	#NULL!	#NULL!	#NULL!
#NULL!	#NULL!	2	0	1	0	1	#NULL!	22	4	#NULL!	#NULL!	#NULL!	10.8	0	#NULL!	2500	#NULL!	#NULL!	#NULL!
#NULL!	#NULL!	1	0	1	1	1	#NULL!	24	3	#NULL!	#NULL!	#NULL!	12.6	1	#NULL!	2500	#NULL!	#NULL!	#NULL!
#NULL!	#NULL!	3	0	1	1	1	#NULL!	37	5	#NULL!	#NULL!	#NULL!	11	0	#NULL!	2511	#NULL!	#NULL!	#NULL!
#NULL!	#NULL!	2	0	1	0	1	#NULL!	23	2	#NULL!	#NULL!	#NULL!	10.5	0	#NULL!	2600	#NULL!	#NULL!	#NULL!
#NULL!	#NULL!	1	0	1	0	1	#NULL!	22	3	#NULL!	#NULL!	#NULL!	10.3	0	#NULL!	2600	#NULL!	#NULL!	#NULL!
#NULL!	#NULL!	1	0	1	1	1	#NULL!	26	4	#NULL!	#NULL!	#NULL!	11.9	0	#NULL!	2600	#NULL!	#NULL!	#NULL!
#NULL!	#NULL!	1	0	1	#NULL!	#NULL!	#NULL!	16	1	#NULL!	#NULL!	#NULL!	9.9	#NULL!	#NULL!	2600	#NULL!	#NULL!	#NULL!
#NULL!	#NULL!	1	0	1	1	1	#NULL!	21	1	#NULL!	#NULL!	#NULL!	12.3	1	#NULL!	2650	#NULL!	#NULL!	#NULL!
#NULL!	#NULL!	1	0	1	0	1	#NULL!	23	2	#NULL!	#NULL!	#NULL!	12.85	0	#NULL!	2670	#NULL!	#NULL!	#NULL!
#NULL!	#NULL!	1	0	1	1	1	#NULL!	22	1	#NULL!	#NULL!	#NULL!	11	0	#NULL!	2687	#NULL!	#NULL!	#NULL!
#NULL!	#NULL!	1	0	1	1	1	#NULL!	16	3	#NULL!	#NULL!	#NULL!	9.6	0	#NULL!	2700	#NULL!	#NULL!	#NULL!
#NULL!	#NULL!	1	0	1	1	1	#NULL!	32	5	#NULL!	#NULL!	#NULL!	10.5	0	#NULL!	2700	#NULL!	#NULL!	#NULL!
#NULL!	#NULL!	1	0	1	0	1	#NULL!	27	4	#NULL!	#NULL!	#NULL!	11.91	0	#NULL!	2740	#NULL!	#NULL!	#NULL!
#NULL!	#NULL!	2	0	1	1	1	#NULL!	24	4	#NULL!	#NULL!	#NULL!	10.3	1	#NULL!	2748	#NULL!	#NULL!	#NULL!
#NULL!	#NULL!	1	0	1	#NULL!	#NULL!	#NULL!	22	2	#NULL!	#NULL!	#NULL!	11.6	0	#NULL!	2800	#NULL!	#NULL!	#NULL!
#NULL!	#NULL!	1	0	1	1	0	#NULL!	22	2	#NULL!	#NULL!	#NULL!	11.6	0	#NULL!	2800	#NULL!	#NULL!	#NULL!
#NULL!	#NULL!	3	0	1	#NULL!	#NULL!	#NULL!	22	1	#NULL!	#NULL!	#NULL!	13.3	1	#NULL!	2800	#NULL!	#NULL!	#NULL!
#NULL!	#NULL!	3	0	1	#NULL!	#NULL!	#NULL!	22	1	#NULL!	#NULL!	#NULL!	13.3	1	#NULL!	2800	#NULL!	#NULL!	#NULL!
#NULL!	#NULL!	3	0	1	1	1	#NULL!	22	1	#NULL!	#NULL!	#NULL!	12.3	1	#NULL!	2800	#NULL!	#NULL!	#NULL!
#NULL!	#NULL!	1	0	1	0	1	#NULL!	22	1	#NULL!	#NULL!	#NULL!	12	0	#NULL!	2900	#NULL!	#NULL!	#NULL!
#NULL!	#NULL!	1	0	1	1	1	#NULL!	32	6	#NULL!	#NULL!	#NULL!	11	0	#NULL!	2900	#NULL!	#NULL!	#NULL!
#NULL!	#NULL!	1	0	1	0	1	#NULL!	32	8	#NULL!	#NULL!	#NULL!	13.2	0	#NULL!	2900	#NULL!	#NULL!	#NULL!
#NULL!	#NULL!	2	0	1	1	1	#NULL!	14	1	#NULL!	#NULL!	#NULL!	12.2	0	#NULL!	2980	#NULL!	#NULL!	#NULL!
#NULL!	#NULL!	2	0	1	1	1	#NULL!	17	1	#NULL!	#NULL!	#NULL!	9.4	0	#NULL!	3000	#NULL!	#NULL!	#NULL!
#NULL!	#NULL!	2	0	1	0	1	#NULL!	28	2	#NULL!	#NULL!	#NULL!	11.9	0	#NULL!	3000	#NULL!	#NULL!	#NULL!
#NULL!	#NULL!	1	0	1	1	1	#NULL!	35	3	#NULL!	#NULL!	#NULL!	10.7	0	#NULL!	3000	#NULL!	#NULL!	#NULL!
#NULL!	#NULL!	1	0	1	1	1	#NULL!	24	5	#NULL!	#NULL!	#NULL!	12	0	#NULL!	3000	#NULL!	#NULL!	#NULL!
#NULL!	#NULL!	1	0	1	#NULL!	#NULL!	#NULL!	16	1	#NULL!	#NULL!	#NULL!	11	1	#NULL!	3000	#NULL!	#NULL!	#NULL!
#NULL!	#NULL!	1	0	1	0	1	#NULL!	16	1	#NULL!	#NULL!	#NULL!	11	1	#NULL!	3000	#NULL!	#NULL!	#NULL!
#NULL!	#NULL!	2	0	1	1	1	#NULL!	16	1	#NULL!	#NULL!	#NULL!	11.3	1	#NULL!	3000	#NULL!	#NULL!	#NULL!
#NULL!	#NULL!	2	0	1	0	0	1	17	#NULL!	#NULL!	#NULL!	#NULL!	10.7	0	1	3050	49	32	0
#NULL!	#NULL!	2	0	1	#NULL!	#NULL!	#NULL!	28	3	#NULL!	#NULL!	#NULL!	11.6	0	#NULL!	3050	#NULL!	#NULL!	#NULL!
#NULL!	#NULL!	1	0	1	0	0	#NULL!	20	2	#NULL!	#NULL!	#NULL!	12	0	#NULL!	3100	#NULL!	#NULL!	#NULL!
#NULL!	#NULL!	2	0	1	1	1	#NULL!	18	2	#NULL!	#NULL!	#NULL!	11	1	#NULL!	3100	#NULL!	#NULL!	#NULL!
#NULL!	#NULL!	2	0	1	#NULL!	#NULL!	#NULL!	27	3	#NULL!	#NULL!	#NULL!	7.6	1	#NULL!	3100	#NULL!	#NULL!	#NULL!
#NULL!	#NULL!	1	0	1	1	1	#NULL!	27	5	#NULL!	#NULL!	#NULL!	10	1	#NULL!	3100	#NULL!	#NULL!	#NULL!
#NULL!	#NULL!	1	0	1	0	1	#NULL!	16	1	#NULL!	#NULL!	#NULL!	11.4	0	#NULL!	3200	#NULL!	#NULL!	#NULL!
#NULL!	#NULL!	2	0	1	#NULL!	#NULL!	#NULL!	29	3	#NULL!	#NULL!	#NULL!	10	0	#NULL!	3200	#NULL!	#NULL!	#NULL!
#NULL!	#NULL!	1	0	1	0	1	#NULL!	20	3	#NULL!	#NULL!	#NULL!	10.2	0	#NULL!	3200	#NULL!	#NULL!	#NULL!
#NULL!	#NULL!	1	0	1	1	1	#NULL!	25	5	#NULL!	#NULL!	#NULL!	11	0	#NULL!	3200	#NULL!	#NULL!	#NULL!
#NULL!	#NULL!	1	0	1	0	1	#NULL!	17	2	#NULL!	#NULL!	#NULL!	12.1	0	#NULL!	3300	#NULL!	#NULL!	#NULL!
#NULL!	#NULL!	1	0	1	0	1	#NULL!	35	2	#NULL!	#NULL!	#NULL!	12	0	#NULL!	3300	#NULL!	#NULL!	#NULL!
#NULL!	#NULL!	1	0	1	1	1	#NULL!	20	2	#NULL!	#NULL!	#NULL!	10.7	0	#NULL!	3300	#NULL!	#NULL!	#NULL!
#NULL!	#NULL!	1	0	1	1	1	#NULL!	31	5	#NULL!	#NULL!	#NULL!	10.3	0	#NULL!	3400	#NULL!	#NULL!	#NULL!
#NULL!	#NULL!	1	0	1	#NULL!	#NULL!	#NULL!	21	1	#NULL!	#NULL!	#NULL!	13.3	1	#NULL!	3400	#NULL!	#NULL!	#NULL!
#NULL!	#NULL!	2	0	1	#NULL!	#NULL!	#NULL!	24	3	#NULL!	#NULL!	#NULL!	10.3	1	#NULL!	3400	#NULL!	#NULL!	#NULL!
#NULL!	#NULL!	1	0	1	#NULL!	#NULL!	#NULL!	22	3	#NULL!	#NULL!	#NULL!	10.2	#NULL!	#NULL!	3500	#NULL!	#NULL!	#NULL!
#NULL!	#NULL!	2	0	1	#NULL!	#NULL!	#NULL!	19	1	#NULL!	#NULL!	#NULL!	11.5	1	#NULL!	3500	#NULL!	#NULL!	#NULL!
#NULL!	#NULL!	1	0	1	#NULL!	#NULL!	#NULL!	24	3	#NULL!	#NULL!	#NULL!	12.6	1	#NULL!	3500	#NULL!	#NULL!	#NULL!
#NULL!	#NULL!	1	0	1	#NULL!	#NULL!	#NULL!	27	5	#NULL!	#NULL!	#NULL!	#NULL!	1	#NULL!	3550	#NULL!	#NULL!	#NULL!
#NULL!	#NULL!	2	0	1	1	0	#NULL!	20	1	#NULL!	#NULL!	#NULL!	12	0	#NULL!	3600	#NULL!	#NULL!	#NULL!
#NULL!	#NULL!	2	0	1	0	0	#NULL!	28	5	#NULL!	#NULL!	#NULL!	11.09	0	#NULL!	3600	#NULL!	#NULL!	#NULL!
#NULL!	#NULL!	1	0	1	0	0	#NULL!	20	2	#NULL!	#NULL!	#NULL!	11.47	0	#NULL!	3900	#NULL!	#NULL!	#NULL!
#NULL!	#NULL!	1	0	1	#NULL!	#NULL!	#NULL!	24	6	#NULL!	#NULL!	#NULL!	12	0	#NULL!	4000	#NULL!	#NULL!	#NULL!
#NULL!	#NULL!	0	0	0	#NULL!	#NULL!	1	23	#NULL!	#NULL!	#NULL!	#NULL!	9.6	0	2	#NULL!	#NULL!	#NULL!	#NULL!
#NULL!	#NULL!	0	0	0	#NULL!	#NULL!	#NULL!	28	#NULL!	#NULL!	#NULL!	#NULL!	12.6	0	1	#NULL!	#NULL!	#NULL!	#NULL!
#NULL!	#NULL!	0	0	0	#NULL!	#NULL!	1	25	#NULL!	#NULL!	#NULL!	#NULL!	10.2	0	1	#NULL!	#NULL!	#NULL!	#NULL!
#NULL!	#NULL!	0	0	0	#NULL!	#NULL!	1	33	1	0	0	0	13.1	0	2	#NULL!	#NULL!	#NULL!	#NULL!
#NULL!	#NULL!	0	0	0	#NULL!	#NULL!	1	14	1	0	0	0	13	0	1	#NULL!	#NULL!	#NULL!	#NULL!
#NULL!	#NULL!	0	0	0	#NULL!	#NULL!	1	16	1	0	0	0	11.9	0	1	#NULL!	#NULL!	#NULL!	#NULL!
#NULL!	#NULL!	0	0	0	#NULL!	#NULL!	1	15	1	0	0	0	12.5	0	1	#NULL!	#NULL!	#NULL!	#NULL!
#NULL!	#NULL!	0	0	0	#NULL!	#NULL!	1	26	1	0	0	0	9.6	0	2	#NULL!	#NULL!	#NULL!	#NULL!
#NULL!	#NULL!	0	0	0	#NULL!	#NULL!	1	15	1	0	0	0	9.4	0	1	#NULL!	#NULL!	#NULL!	#NULL!
#NULL!	#NULL!	0	0	0	#NULL!	#NULL!	1	20	1	0	0	0	12	0	2	#NULL!	#NULL!	#NULL!	#NULL!
#NULL!	#NULL!	0	0	0	0	#NULL!	#NULL!	19	1	0	0	0	12.6	0	2	#NULL!	#NULL!	#NULL!	#NULL!
#NULL!	#NULL!	0	0	0	#NULL!	#NULL!	#NULL!	20	2	0	1	0	12	0	1	#NULL!	#NULL!	#NULL!	#NULL!
#NULL!	#NULL!	0	0	0	#NULL!	#NULL!	#NULL!	19	2	1	0	0	12.6	0	2	#NULL!	#NULL!	#NULL!	#NULL!
#NULL!	#NULL!	0	0	0	#NULL!	#NULL!	#NULL!	14	2	1	0	0	12.6	0	1	#NULL!	#NULL!	#NULL!	#NULL!
#NULL!	#NULL!	0	0	0	#NULL!	#NULL!	1	21	2	1	0	0	11.1	0	1	#NULL!	#NULL!	#NULL!	#NULL!
#NULL!	#NULL!	0	0	0	#NULL!	#NULL!	1	23	2	1	0	0	12	0	1	#NULL!	#NULL!	#NULL!	#NULL!
#NULL!	#NULL!	0	0	0	#NULL!	#NULL!	1	24	2	1	0	0	12.6	0	1	#NULL!	#NULL!	#NULL!	#NULL!
#NULL!	#NULL!	0	0	0	#NULL!	#NULL!	1	31	2	1	0	0	10.5	0	2	#NULL!	#NULL!	#NULL!	#NULL!
#NULL!	#NULL!	0	0	0	#NULL!	#NULL!	1	16	3	1	0	0	10.8	0	1	#NULL!	#NULL!	#NULL!	#NULL!
#NULL!	#NULL!	0	0	0	#NULL!	#NULL!	#NULL!	20	3	1	1	0	13.5	0	2	#NULL!	#NULL!	#NULL!	#NULL!
#NULL!	#NULL!	0	0	0	#NULL!	#NULL!	1	20	3	2	0	0	13.1	0	1	#NULL!	#NULL!	#NULL!	#NULL!
#NULL!	#NULL!	0	0	0	#NULL!	#NULL!	1	23	3	2	0	0	11.7	0	1	#NULL!	#NULL!	#NULL!	#NULL!
#NULL!	#NULL!	0	0	0	#NULL!	#NULL!	#NULL!	24	3	2	0	0	10.7	0	1	#NULL!	#NULL!	#NULL!	#NULL!
#NULL!	#NULL!	0	0	0	#NULL!	#NULL!	1	24	3	2	0	0	12.4	0	1	#NULL!	#NULL!	#NULL!	#NULL!
#NULL!	#NULL!	0	0	0	#NULL!	#NULL!	1	21	3	2	0	0	11.9	0	1	#NULL!	#NULL!	#NULL!	#NULL!
#NULL!	#NULL!	0	0	0	#NULL!	#NULL!	#NULL!	25	4	3	0	0	12.6	0	1	#NULL!	#NULL!	#NULL!	#NULL!
#NULL!	#NULL!	0	0	0	#NULL!	#NULL!	1	28	5	3	1	0	13.6	0	#NULL!	#NULL!	#NULL!	#NULL!	#NULL!
#NULL!	#NULL!	0	0	0	#NULL!	#NULL!	1	26	5	3	1	0	13.1	0	1	#NULL!	#NULL!	#NULL!	#NULL!
#NULL!	#NULL!	0	0	0	#NULL!	#NULL!	1	42	5	4	0	0	10	0	2	#NULL!	#NULL!	#NULL!	#NULL!
#NULL!	#NULL!	0	0	0	#NULL!	#NULL!	1	32	5	4	0	0	10.7	0	1	#NULL!	#NULL!	#NULL!	#NULL!
#NULL!	#NULL!	0	0	0	#NULL!	#NULL!	1	26	5	4	0	0	10.3	0	2	#NULL!	#NULL!	#NULL!	#NULL!
#NULL!	#NULL!	0	0	0	#NULL!	#NULL!	1	25	6	4	1	0	10.7	0	1	#NULL!	#NULL!	#NULL!	#NULL!
#NULL!	#NULL!	0	0	0	#NULL!	#NULL!	1	32	6	5	0	0	11	0	1	#NULL!	#NULL!	#NULL!	#NULL!
#NULL!	#NULL!	0	0	0	#NULL!	#NULL!	1	37	6	5	1	0	15.6	0	1	#NULL!	#NULL!	#NULL!	#NULL!
#NULL!	#NULL!	0	0	0	#NULL!	#NULL!	1	29	6	5	0	0	10.5	0	1	#NULL!	#NULL!	#NULL!	#NULL!
#NULL!	#NULL!	0	0	0	#NULL!	#NULL!	1	31	7	5	1	0	10.5	0	1	#NULL!	#NULL!	#NULL!	#NULL!
#NULL!	#NULL!	0	0	0	#NULL!	#NULL!	1	36	8	6	1	0	12.6	0	#NULL!	#NULL!	#NULL!	#NULL!	#NULL!
#NULL!	#NULL!	0	0	0	#NULL!	#NULL!	1	42	8	7	0	0	12.6	0	1	#NULL!	#NULL!	#NULL!	#NULL!
#NULL!	#NULL!	0	0	0	#NULL!	#NULL!	1	38	10	9	0	0	11.8	0	2	#NULL!	#NULL!	#NULL!	#NULL!
#NULL!	#NULL!	0	0	0	#NULL!	#NULL!	1	38	#NULL!	#NULL!	#NULL!	#NULL!	12.9	#NULL!	#NULL!	#NULL!	#NULL!	#NULL!	#NULL!
#NULL!	#NULL!	0	0	0	#NULL!	0	1	21	#NULL!	#NULL!	#NULL!	#NULL!	#NULL!	#NULL!	#NULL!	#NULL!	#NULL!	#NULL!	#NULL!
#NULL!	#NULL!	0	0	0	0	0	1	16	#NULL!	#NULL!	#NULL!	#NULL!	#NULL!	#NULL!	#NULL!	#NULL!	#NULL!	#NULL!	#NULL!
#NULL!	#NULL!	0	0	0	1	0	1	21	#NULL!	#NULL!	#NULL!	#NULL!	#NULL!	#NULL!	#NULL!	#NULL!	#NULL!	#NULL!	#NULL!
#NULL!	#NULL!	0	0	0	#NULL!	#NULL!	1	31	8	5	2	0	#NULL!	#NULL!	1	#NULL!	#NULL!	#NULL!	#NULL!
#NULL!	#NULL!	0	0	0	#NULL!	#NULL!	1	17	1	0	0	0	12.5	0	2	#NULL!	#NULL!	#NULL!	#NULL!
#NULL!	#NULL!	0	0	0	#NULL!	#NULL!	1	19	1	0	0	0	10.7	0	2	#NULL!	#NULL!	#NULL!	#NULL!
#NULL!	#NULL!	0	0	0	#NULL!	#NULL!	#NULL!	19	1	0	0	0	10.9	0	2	#NULL!	#NULL!	#NULL!	#NULL!
#NULL!	#NULL!	0	0	0	#NULL!	#NULL!	#NULL!	22	1	0	0	0	14.2	0	2	#NULL!	#NULL!	#NULL!	#NULL!
#NULL!	#NULL!	0	0	0	#NULL!	#NULL!	#NULL!	13	1	0	0	0	12.5	0	2	#NULL!	#NULL!	#NULL!	#NULL!
#NULL!	#NULL!	0	0	0	#NULL!	#NULL!	1	37	1	0	0	0	14.1	0	1	#NULL!	#NULL!	#NULL!	#NULL!
#NULL!	#NULL!	0	0	0	#NULL!	#NULL!	1	14	1	0	0	0	11.5	0	1	#NULL!	#NULL!	#NULL!	#NULL!
#NULL!	#NULL!	0	0	0	#NULL!	#NULL!	1	15	1	0	0	0	11.9	0	2	#NULL!	#NULL!	#NULL!	#NULL!
#NULL!	#NULL!	0	0	0	#NULL!	#NULL!	#NULL!	16	1	0	0	0	11	0	2	#NULL!	#NULL!	#NULL!	#NULL!
#NULL!	#NULL!	0	0	0	#NULL!	#NULL!	1	16	1	0	0	0	12	0	1	#NULL!	#NULL!	#NULL!	#NULL!
#NULL!	#NULL!	0	0	0	#NULL!	#NULL!	1	15	1	0	0	0	14.5	0	1	#NULL!	#NULL!	#NULL!	#NULL!
#NULL!	#NULL!	0	0	0	#NULL!	#NULL!	#NULL!	15	1	0	0	0	11	0	2	#NULL!	#NULL!	#NULL!	#NULL!
#NULL!	#NULL!	0	0	0	#NULL!	#NULL!	#NULL!	19	1	0	0	0	13.6	0	1	#NULL!	#NULL!	#NULL!	#NULL!
#NULL!	#NULL!	0	0	0	#NULL!	#NULL!	1	16	1	0	0	0	#NULL!	0	2	#NULL!	#NULL!	#NULL!	#NULL!
#NULL!	#NULL!	0	0	0	#NULL!	#NULL!	1	18	1	0	0	0	10.9	0	2	#NULL!	#NULL!	#NULL!	#NULL!
#NULL!	#NULL!	0	0	0	#NULL!	#NULL!	1	20	1	0	0	0	11.4	0	1	#NULL!	#NULL!	#NULL!	#NULL!
#NULL!	#NULL!	0	0	0	#NULL!	#NULL!	1	15	1	0	0	0	13.1	0	1	#NULL!	#NULL!	#NULL!	#NULL!
#NULL!	#NULL!	0	0	0	#NULL!	#NULL!	#NULL!	14	1	0	0	0	10	0	2	#NULL!	#NULL!	#NULL!	#NULL!
#NULL!	#NULL!	0	0	0	#NULL!	#NULL!	1	14	1	0	0	0	9.5	0	1	#NULL!	#NULL!	#NULL!	#NULL!
#NULL!	#NULL!	0	0	0	#NULL!	#NULL!	#NULL!	14	1	0	0	0	13.6	0	2	#NULL!	#NULL!	#NULL!	#NULL!
#NULL!	#NULL!	0	0	0	#NULL!	#NULL!	1	15	1	0	0	0	10.5	0	1	#NULL!	#NULL!	#NULL!	#NULL!
#NULL!	#NULL!	0	0	0	#NULL!	#NULL!	#NULL!	13	1	0	0	0	10.6	0	1	#NULL!	#NULL!	#NULL!	#NULL!
#NULL!	#NULL!	0	0	0	0	0	1	20	1	1	0	0	#NULL!	0	#NULL!	#NULL!	#NULL!	#NULL!	#NULL!
#NULL!	#NULL!	0	0	0	#NULL!	#NULL!	1	24	2	1	0	0	13.6	0	2	#NULL!	#NULL!	#NULL!	#NULL!
#NULL!	#NULL!	0	0	0	#NULL!	#NULL!	1	26	2	1	0	0	10.1	0	1	#NULL!	#NULL!	#NULL!	#NULL!
#NULL!	#NULL!	0	0	0	#NULL!	#NULL!	1	36	2	1	0	0	8.4	0	2	#NULL!	#NULL!	#NULL!	#NULL!
#NULL!	#NULL!	0	0	0	#NULL!	#NULL!	1	20	2	1	0	0	14.7	0	2	#NULL!	#NULL!	#NULL!	#NULL!
#NULL!	#NULL!	0	0	0	#NULL!	#NULL!	1	#NULL!	2	1	0	0	11.9	0	1	#NULL!	#NULL!	#NULL!	#NULL!
#NULL!	#NULL!	0	0	0	#NULL!	#NULL!	#NULL!	27	2	2	0	0	12.9	0	1	#NULL!	#NULL!	#NULL!	#NULL!
#NULL!	#NULL!	0	0	0	#NULL!	#NULL!	#NULL!	34	3	2	0	0	12	0	2	#NULL!	#NULL!	#NULL!	#NULL!
#NULL!	#NULL!	0	0	0	#NULL!	#NULL!	#NULL!	23	4	3	1	#NULL!	12	0	1	#NULL!	#NULL!	#NULL!	#NULL!
#NULL!	#NULL!	0	0	0	#NULL!	#NULL!	1	26	5	4	0	0	15.8	0	#NULL!	#NULL!	#NULL!	#NULL!	#NULL!
#NULL!	#NULL!	0	0	0	#NULL!	#NULL!	1	34	6	4	1	0	13.8	0	1	#NULL!	#NULL!	#NULL!	#NULL!
#NULL!	#NULL!	0	0	0	#NULL!	#NULL!	#NULL!	28	6	4	1	0	13.1	0	2	#NULL!	#NULL!	#NULL!	#NULL!
#NULL!	#NULL!	0	0	0	#NULL!	#NULL!	1	21	6	5	0	0	12.6	0	1	#NULL!	#NULL!	#NULL!	#NULL!
#NULL!	#NULL!	0	0	0	#NULL!	#NULL!	#NULL!	25	6	5	0	0	11.6	0	1	#NULL!	#NULL!	#NULL!	#NULL!
#NULL!	#NULL!	0	0	0	#NULL!	#NULL!	#NULL!	32	6	5	0	0	13	0	2	#NULL!	#NULL!	#NULL!	#NULL!
#NULL!	#NULL!	0	0	0	#NULL!	#NULL!	#NULL!	24	3	2	0	0	11.8	1	1	#NULL!	#NULL!	#NULL!	#NULL!
#NULL!	#NULL!	0	0	0	#NULL!	#NULL!	1	24	3	2	0	0	10.9	1	1	#NULL!	#NULL!	#NULL!	#NULL!
#NULL!	#NULL!	0	0	0	#NULL!	#NULL!	1	41	5	3	1	0	12.6	1	1	#NULL!	#NULL!	#NULL!	#NULL!
#NULL!	#NULL!	0	0	0	0	0	1	16	1	0	0	0	12.8	0	1	#NULL!	#NULL!	#NULL!	0
#NULL!	#NULL!	0	0	0	0	0	1	18	1	1	0	0	11.8	0	1	2015	47	30	0
#NULL!	#NULL!	0	0	0	1	0	#NULL!	20	2	#NULL!	#NULL!	#NULL!	9.4	0	#NULL!	2300	#NULL!	#NULL!	#NULL!
#NULL!	#NULL!	0	0	0	1	1	#NULL!	22	3	#NULL!	#NULL!	#NULL!	12.45	1	#NULL!	2360	#NULL!	#NULL!	#NULL!
#NULL!	#NULL!	0	0	0	0	1	1	20	1	0	0	0	12.6	0	1	2370	49	32	0
#NULL!	#NULL!	0	0	0	0	0	#NULL!	30	4	2	1	0	12.5	0	2	2420	47	34	0
#NULL!	#NULL!	0	0	0	0	1	#NULL!	38	3	#NULL!	#NULL!	#NULL!	12.47	0	#NULL!	2450	#NULL!	#NULL!	#NULL!
#NULL!	#NULL!	0	0	0	1	1	#NULL!	17	1	#NULL!	#NULL!	#NULL!	9.8	0	#NULL!	2500	#NULL!	#NULL!	#NULL!
#NULL!	#NULL!	0	0	0	0	1	#NULL!	19	2	#NULL!	#NULL!	#NULL!	10.3	0	#NULL!	2500	#NULL!	#NULL!	#NULL!
#NULL!	#NULL!	0	0	0	0	1	#NULL!	29	2	#NULL!	#NULL!	#NULL!	10.2	0	#NULL!	2500	#NULL!	#NULL!	#NULL!
#NULL!	#NULL!	0	0	0	0	1	#NULL!	23	3	#NULL!	#NULL!	#NULL!	11.3	0	#NULL!	2500	#NULL!	#NULL!	#NULL!
#NULL!	#NULL!	0	0	0	0	1	#NULL!	25	3	#NULL!	#NULL!	#NULL!	11.48	0	#NULL!	2500	#NULL!	#NULL!	#NULL!
#NULL!	#NULL!	0	0	0	0	1	#NULL!	32	6	#NULL!	#NULL!	#NULL!	10.3	1	#NULL!	2500	#NULL!	#NULL!	#NULL!
#NULL!	#NULL!	0	0	0	#NULL!	#NULL!	1	19	1	0	0	0	11.4	0	2	2500	48	33	0
#NULL!	#NULL!	0	0	0	0	0	1	15	1	0	0	0	10.9	0	1	2500	49	31	0
#NULL!	#NULL!	0	0	0	0	0	#NULL!	14	5	2	2	0	12.5	0	2	2510	48	35	0
#NULL!	#NULL!	0	0	0	0	0	#NULL!	24	3	#NULL!	#NULL!	#NULL!	11	0	#NULL!	2530	#NULL!	#NULL!	#NULL!
#NULL!	#NULL!	0	0	0	1	1	#NULL!	29	3	#NULL!	#NULL!	#NULL!	11.23	0	#NULL!	2540	#NULL!	#NULL!	#NULL!
#NULL!	#NULL!	0	0	0	1	1	#NULL!	28	7	#NULL!	#NULL!	#NULL!	10	0	#NULL!	2540	#NULL!	#NULL!	#NULL!
#NULL!	#NULL!	0	0	0	1	0	#NULL!	14	1	0	0	0	11.8	0	2	2550	46	31	0
#NULL!	#NULL!	0	0	0	1	1	#NULL!	18	1	#NULL!	#NULL!	#NULL!	12.5	0	#NULL!	2560	#NULL!	#NULL!	#NULL!
#NULL!	#NULL!	0	0	0	1	1	#NULL!	16	1	#NULL!	#NULL!	#NULL!	9.8	0	#NULL!	2580	#NULL!	#NULL!	#NULL!
#NULL!	#NULL!	0	0	0	0	1	1	34	3	2	0	0	11.7	1	1	2580	48	34	0
#NULL!	#NULL!	0	0	0	0	0	1	19	1	0	0	0	12.5	0	1	2600	43	32	0
#NULL!	#NULL!	0	0	0	0	0	#NULL!	19	2	#NULL!	#NULL!	#NULL!	12.2	0	#NULL!	2600	#NULL!	#NULL!	#NULL!
#NULL!	#NULL!	0	0	0	0	1	#NULL!	19	2	#NULL!	#NULL!	#NULL!	10.7	0	#NULL!	2600	#NULL!	#NULL!	#NULL!
#NULL!	#NULL!	0	0	0	0	1	#NULL!	28	2	#NULL!	#NULL!	#NULL!	11.9	0	#NULL!	2600	#NULL!	#NULL!	#NULL!
#NULL!	#NULL!	0	0	0	1	1	#NULL!	30	4	#NULL!	#NULL!	#NULL!	9.4	0	#NULL!	2600	#NULL!	#NULL!	#NULL!
#NULL!	#NULL!	0	0	0	1	1	#NULL!	19	1	#NULL!	#NULL!	#NULL!	9.8	1	#NULL!	2600	#NULL!	#NULL!	#NULL!
#NULL!	#NULL!	0	0	0	1	0	1	30	1	0	0	0	9.3	0	1	2600	49	33	0
#NULL!	#NULL!	0	0	0	1	1	#NULL!	29	3	#NULL!	#NULL!	#NULL!	12.36	0	#NULL!	2612	#NULL!	#NULL!	#NULL!
#NULL!	#NULL!	0	0	0	0	0	#NULL!	22	1	#NULL!	#NULL!	#NULL!	11.23	0	#NULL!	2650	#NULL!	#NULL!	#NULL!
#NULL!	#NULL!	0	0	0	1	1	#NULL!	23	2	#NULL!	#NULL!	#NULL!	9.2	0	#NULL!	2650	#NULL!	#NULL!	#NULL!
#NULL!	#NULL!	0	0	0	1	1	#NULL!	32	5	#NULL!	#NULL!	#NULL!	12.5	0	#NULL!	2650	#NULL!	#NULL!	#NULL!
#NULL!	#NULL!	0	0	0	#NULL!	0	1	17	1	1	0	0	#NULL!	1	1	2650	49	33	0
#NULL!	#NULL!	0	0	0	0	0	1	22	#NULL!	#NULL!	#NULL!	#NULL!	11.9	0	2	2660	48	32	0
#NULL!	#NULL!	0	0	0	0	0	#NULL!	20	2	1	0	0	11.5	0	2	2680	46	33	0
#NULL!	#NULL!	0	0	0	#NULL!	#NULL!	1	43	11	9	1	0	11	0	1	2700	50	33	0
#NULL!	#NULL!	0	0	0	0	0	1	20	2	1	1	0	12.3	0	1	2700	47	33	0
#NULL!	#NULL!	0	0	0	0	0	#NULL!	14	1	#NULL!	#NULL!	#NULL!	13	0	#NULL!	2700	#NULL!	#NULL!	#NULL!
#NULL!	#NULL!	0	0	0	0	0	#NULL!	24	1	#NULL!	#NULL!	#NULL!	16.3	0	#NULL!	2700	#NULL!	#NULL!	#NULL!
#NULL!	#NULL!	0	0	0	0	1	#NULL!	39	7	#NULL!	#NULL!	#NULL!	9.7	0	#NULL!	2700	#NULL!	#NULL!	#NULL!
#NULL!	#NULL!	0	0	0	0	0	#NULL!	36	1	#NULL!	#NULL!	#NULL!	11	0	#NULL!	2800	#NULL!	#NULL!	#NULL!
#NULL!	#NULL!	0	0	0	0	0	#NULL!	17	2	#NULL!	#NULL!	#NULL!	12.9	0	#NULL!	2800	#NULL!	#NULL!	#NULL!
#NULL!	#NULL!	0	0	0	0	0	#NULL!	23	2	#NULL!	#NULL!	#NULL!	11	0	#NULL!	2800	#NULL!	#NULL!	#NULL!
#NULL!	#NULL!	0	0	0	0	0	#NULL!	30	3	#NULL!	#NULL!	#NULL!	11.96	0	#NULL!	2800	#NULL!	#NULL!	#NULL!
#NULL!	#NULL!	0	0	0	0	0	#NULL!	32	4	#NULL!	#NULL!	#NULL!	12.5	0	#NULL!	2800	#NULL!	#NULL!	#NULL!
#NULL!	#NULL!	0	0	0	1	1	#NULL!	41	9	#NULL!	#NULL!	#NULL!	11.3	0	#NULL!	2800	#NULL!	#NULL!	#NULL!
#NULL!	#NULL!	0	0	0	0	1	#NULL!	19	2	#NULL!	#NULL!	#NULL!	8.1	1	#NULL!	2800	#NULL!	#NULL!	#NULL!
#NULL!	#NULL!	0	0	0	0	0	#NULL!	20	3	2	0	0	11.2	0	1	2830	50	34	0
#NULL!	#NULL!	0	0	0	1	0	#NULL!	28	2	#NULL!	#NULL!	#NULL!	11	0	#NULL!	2850	#NULL!	#NULL!	#NULL!
#NULL!	#NULL!	0	0	0	1	1	#NULL!	28	4	#NULL!	#NULL!	#NULL!	9.45	0	#NULL!	2850	#NULL!	#NULL!	#NULL!
#NULL!	#NULL!	0	0	0	0	1	#NULL!	39	5	#NULL!	#NULL!	#NULL!	10	0	#NULL!	2850	#NULL!	#NULL!	#NULL!
#NULL!	#NULL!	0	0	0	0	0	#NULL!	15	#NULL!	#NULL!	#NULL!	#NULL!	13.5	0	2	2860	51	36	0
#NULL!	#NULL!	0	0	0	0	0	#NULL!	41	8	7	0	0	11	0	1	2870	48	34	0
#NULL!	#NULL!	0	0	0	#NULL!	0	1	32	5	5	0	0	10.7	0	2	2880	47	33	0
#NULL!	#NULL!	0	0	0	0	0	1	16	1	0	0	0	12.2	0	1	2900	54	36	0
#NULL!	#NULL!	0	0	0	1	0	1	15	2	1	0	0	13.2	0	1	2900	49	34	0
#NULL!	#NULL!	0	0	0	0	0	#NULL!	18	1	#NULL!	#NULL!	#NULL!	11	0	#NULL!	2900	#NULL!	#NULL!	#NULL!
#NULL!	#NULL!	0	0	0	0	0	#NULL!	16	1	#NULL!	#NULL!	#NULL!	11.45	0	#NULL!	2900	#NULL!	#NULL!	#NULL!
#NULL!	#NULL!	0	0	0	0	0	#NULL!	22	1	#NULL!	#NULL!	#NULL!	12.9	0	#NULL!	2900	#NULL!	#NULL!	#NULL!
#NULL!	#NULL!	0	0	0	0	1	#NULL!	17	1	#NULL!	#NULL!	#NULL!	11.25	0	#NULL!	2900	#NULL!	#NULL!	#NULL!
#NULL!	#NULL!	0	0	0	0	0	#NULL!	24	2	#NULL!	#NULL!	#NULL!	11	0	#NULL!	2900	#NULL!	#NULL!	#NULL!
#NULL!	#NULL!	0	0	0	0	0	#NULL!	21	3	#NULL!	#NULL!	#NULL!	11.6	0	#NULL!	2900	#NULL!	#NULL!	#NULL!
#NULL!	#NULL!	0	0	0	0	0	#NULL!	24	3	#NULL!	#NULL!	#NULL!	11	0	#NULL!	2900	#NULL!	#NULL!	#NULL!
#NULL!	#NULL!	0	0	0	0	1	#NULL!	38	4	#NULL!	#NULL!	#NULL!	10.2	0	#NULL!	2900	#NULL!	#NULL!	#NULL!
#NULL!	#NULL!	0	0	0	1	1	#NULL!	16	1	#NULL!	#NULL!	#NULL!	10	1	#NULL!	2900	#NULL!	#NULL!	#NULL!
#NULL!	#NULL!	0	0	0	0	0	#NULL!	24	2	#NULL!	#NULL!	#NULL!	9.72	1	#NULL!	2900	#NULL!	#NULL!	#NULL!
#NULL!	#NULL!	0	0	0	1	1	#NULL!	21	2	#NULL!	#NULL!	#NULL!	10	1	#NULL!	2900	#NULL!	#NULL!	#NULL!
#NULL!	#NULL!	0	0	0	1	1	#NULL!	28	2	#NULL!	#NULL!	#NULL!	12.3	1	#NULL!	2900	#NULL!	#NULL!	#NULL!
#NULL!	#NULL!	0	0	0	1	1	#NULL!	30	3	#NULL!	#NULL!	#NULL!	11.3	1	#NULL!	2900	#NULL!	#NULL!	#NULL!
#NULL!	#NULL!	0	0	0	0	0	1	22	1	0	0	0	11.7	0	2	2900	44	31	0
#NULL!	#NULL!	0	0	0	1	1	1	36	3	1	1	0	11	0	1	2900	30	32	0
#NULL!	#NULL!	0	0	0	1	0	1	33	2	1	0	0	13	0	2	2920	48	34	0
#NULL!	#NULL!	0	0	0	0	0	#NULL!	30	4	#NULL!	#NULL!	#NULL!	12.4	0	#NULL!	2950	#NULL!	#NULL!	#NULL!
#NULL!	#NULL!	0	0	0	0	1	#NULL!	20	2	#NULL!	#NULL!	#NULL!	9	1	#NULL!	2950	#NULL!	#NULL!	#NULL!
#NULL!	#NULL!	0	0	0	0	#NULL!	1	19	1	0	0	0	11.6	0	2	2950	50	34	0
#NULL!	#NULL!	0	0	0	0	0	#NULL!	15	1	#NULL!	#NULL!	#NULL!	11.4	1	#NULL!	2960	#NULL!	#NULL!	#NULL!
#NULL!	#NULL!	0	0	0	0	0	1	23	2	1	0	0	11	0	1	2970	50	35	0
#NULL!	#NULL!	0	0	0	0	0	#NULL!	18	1	#NULL!	#NULL!	#NULL!	10.5	1	#NULL!	2990	#NULL!	#NULL!	#NULL!
#NULL!	#NULL!	0	0	0	0	0	1	17	1	0	0	0	#NULL!	0	2	3000	50	36	0
#NULL!	#NULL!	0	0	0	0	0	1	37	4	2	1	0	#NULL!	0	2	3000	50	34	0
#NULL!	#NULL!	0	0	0	0	0	1	20	3	2	0	0	11.1	0	1	3000	47	33	0
#NULL!	#NULL!	0	0	0	0	0	#NULL!	17	1	#NULL!	#NULL!	#NULL!	12	0	#NULL!	3000	#NULL!	#NULL!	#NULL!
#NULL!	#NULL!	0	0	0	0	0	#NULL!	20	1	#NULL!	#NULL!	#NULL!	12	0	#NULL!	3000	#NULL!	#NULL!	#NULL!
#NULL!	#NULL!	0	0	0	0	0	#NULL!	21	1	#NULL!	#NULL!	#NULL!	11.2	0	#NULL!	3000	#NULL!	#NULL!	#NULL!
#NULL!	#NULL!	0	0	0	0	0	#NULL!	14	1	#NULL!	#NULL!	#NULL!	12	0	#NULL!	3000	#NULL!	#NULL!	#NULL!
#NULL!	#NULL!	0	0	0	0	0	#NULL!	17	1	#NULL!	#NULL!	#NULL!	11.3	0	#NULL!	3000	#NULL!	#NULL!	#NULL!
#NULL!	#NULL!	0	0	0	0	0	#NULL!	17	1	#NULL!	#NULL!	#NULL!	18.3	0	#NULL!	3000	#NULL!	#NULL!	#NULL!
#NULL!	#NULL!	0	0	0	0	0	#NULL!	20	2	#NULL!	#NULL!	#NULL!	11	0	#NULL!	3000	#NULL!	#NULL!	#NULL!
#NULL!	#NULL!	0	0	0	1	0	#NULL!	19	2	#NULL!	#NULL!	#NULL!	12.9	0	#NULL!	3000	#NULL!	#NULL!	#NULL!
#NULL!	#NULL!	0	0	0	0	0	#NULL!	29	3	#NULL!	#NULL!	#NULL!	11	0	#NULL!	3000	#NULL!	#NULL!	#NULL!
#NULL!	#NULL!	0	0	0	0	0	#NULL!	22	3	#NULL!	#NULL!	#NULL!	11	0	#NULL!	3000	#NULL!	#NULL!	#NULL!
#NULL!	#NULL!	0	0	0	0	1	#NULL!	32	3	#NULL!	#NULL!	#NULL!	10.2	0	#NULL!	3000	#NULL!	#NULL!	#NULL!
#NULL!	#NULL!	0	0	0	0	1	#NULL!	26	7	#NULL!	#NULL!	#NULL!	11	1	#NULL!	3000	#NULL!	#NULL!	#NULL!
#NULL!	#NULL!	0	0	0	#NULL!	#NULL!	1	18	1	0	0	0	12.3	0	1	3000	51	34	0
#NULL!	#NULL!	0	0	0	1	1	1	23	3	1	1	0	12.6	1	2	3000	50	34	0
#NULL!	#NULL!	0	0	0	0	0	#NULL!	18	1	#NULL!	#NULL!	#NULL!	12.3	0	#NULL!	3050	#NULL!	#NULL!	#NULL!
#NULL!	#NULL!	0	0	0	0	0	#NULL!	15	1	0	0	0	11	0	2	3080	50	34	0
#NULL!	#NULL!	0	0	0	0	0	#NULL!	22	1	#NULL!	#NULL!	#NULL!	11.2	0	#NULL!	3100	#NULL!	#NULL!	#NULL!
#NULL!	#NULL!	0	0	0	0	0	#NULL!	22	1	#NULL!	#NULL!	#NULL!	11.59	0	#NULL!	3100	#NULL!	#NULL!	#NULL!
#NULL!	#NULL!	0	0	0	0	0	#NULL!	21	1	#NULL!	#NULL!	#NULL!	11.4	0	#NULL!	3100	#NULL!	#NULL!	#NULL!
#NULL!	#NULL!	0	0	0	0	0	#NULL!	22	4	#NULL!	#NULL!	#NULL!	12.5	0	#NULL!	3100	#NULL!	#NULL!	#NULL!
#NULL!	#NULL!	0	0	0	0	0	#NULL!	30	6	#NULL!	#NULL!	#NULL!	12	0	#NULL!	3100	#NULL!	#NULL!	#NULL!
#NULL!	#NULL!	0	0	0	0	0	#NULL!	19	1	#NULL!	#NULL!	#NULL!	11.3	1	#NULL!	3100	#NULL!	#NULL!	#NULL!
#NULL!	#NULL!	0	0	0	0	0	#NULL!	14	1	#NULL!	#NULL!	#NULL!	12.7	1	#NULL!	3100	#NULL!	#NULL!	#NULL!
#NULL!	#NULL!	0	0	0	1	0	#NULL!	15	1	#NULL!	#NULL!	#NULL!	11.3	1	#NULL!	3100	#NULL!	#NULL!	#NULL!
#NULL!	#NULL!	0	0	0	0	1	#NULL!	19	1	#NULL!	#NULL!	#NULL!	12	1	#NULL!	3100	#NULL!	#NULL!	#NULL!
#NULL!	#NULL!	0	0	0	1	1	#NULL!	17	2	#NULL!	#NULL!	#NULL!	12	1	#NULL!	3100	#NULL!	#NULL!	#NULL!
#NULL!	#NULL!	0	0	0	1	1	#NULL!	26	3	#NULL!	#NULL!	#NULL!	11	1	#NULL!	3100	#NULL!	#NULL!	#NULL!
#NULL!	#NULL!	0	0	0	0	0	1	27	4	2	1	0	11.3	1	1	3100	51	34	0
#NULL!	#NULL!	0	0	0	0	0	#NULL!	23	2	#NULL!	#NULL!	#NULL!	11.85	0	#NULL!	3110	#NULL!	#NULL!	#NULL!
#NULL!	#NULL!	0	0	0	0	0	#NULL!	22	3	2	0	0	11.6	0	2	3160	50	36	0
#NULL!	#NULL!	0	0	0	0	0	1	25	4	3	0	0	12.4	0	2	3200	52	32	0
#NULL!	#NULL!	0	0	0	0	0	1	24	1	0	0	0	11.9	0	2	3200	51	35	0
#NULL!	#NULL!	0	0	0	#NULL!	#NULL!	1	29	3	2	0	0	12	0	#NULL!	3200	50	35	0
#NULL!	#NULL!	0	0	0	0	0	1	20	1	0	0	0	12.8	0	2	3200	49	34	0
#NULL!	#NULL!	0	0	0	#NULL!	#NULL!	1	22	2	1	0	0	11.2	0	2	3200	48	36	0
#NULL!	#NULL!	0	0	0	1	0	#NULL!	25	4	#NULL!	#NULL!	#NULL!	12	0	#NULL!	3200	#NULL!	#NULL!	#NULL!
#NULL!	#NULL!	0	0	0	1	0	#NULL!	22	2	#NULL!	#NULL!	#NULL!	9.6	1	#NULL!	3200	#NULL!	#NULL!	#NULL!
#NULL!	#NULL!	0	0	0	0	0	1	25	2	1	0	0	9.8	1	2	3200	50	33	0
#NULL!	#NULL!	0	0	0	0	0	1	28	4	3	#NULL!	#NULL!	11.4	0	1	3200	50	35	0
#NULL!	#NULL!	0	0	0	0	0	1	15	2	1	0	0	9.1	0	1	3210	49	35	0
#NULL!	#NULL!	0	0	0	0	0	1	25	6	4	1	0	13	0	1	3250	50	34	0
#NULL!	#NULL!	0	0	0	1	0	1	19	3	2	0	0	#NULL!	0	1	3250	50	34	0
#NULL!	#NULL!	0	0	0	0	0	#NULL!	21	2	1	0	0	12	0	2	3270	50	36	0
#NULL!	#NULL!	0	0	0	0	0	1	19	1	0	0	0	#NULL!	0	2	3280	52	34	0
#NULL!	#NULL!	0	0	0	1	1	#NULL!	19	1	#NULL!	#NULL!	#NULL!	10.8	0	#NULL!	3300	#NULL!	#NULL!	#NULL!
#NULL!	#NULL!	0	0	0	0	1	#NULL!	17	2	#NULL!	#NULL!	#NULL!	12	0	#NULL!	3300	#NULL!	#NULL!	#NULL!
#NULL!	#NULL!	0	0	0	1	1	#NULL!	24	3	#NULL!	#NULL!	#NULL!	10.2	0	#NULL!	3300	#NULL!	#NULL!	#NULL!
#NULL!	#NULL!	0	0	0	1	1	#NULL!	23	3	#NULL!	#NULL!	#NULL!	11.3	0	#NULL!	3300	#NULL!	#NULL!	#NULL!
#NULL!	#NULL!	0	0	0	0	0	#NULL!	27	5	#NULL!	#NULL!	#NULL!	13.8	0	#NULL!	3300	#NULL!	#NULL!	#NULL!
#NULL!	#NULL!	0	0	0	1	0	#NULL!	27	6	#NULL!	#NULL!	#NULL!	11.7	0	#NULL!	3300	#NULL!	#NULL!	#NULL!
#NULL!	#NULL!	0	0	0	0	0	#NULL!	16	1	#NULL!	#NULL!	#NULL!	11.3	1	#NULL!	3300	#NULL!	#NULL!	#NULL!
#NULL!	#NULL!	0	0	0	0	0	#NULL!	19	1	#NULL!	#NULL!	#NULL!	11.1	1	#NULL!	3300	#NULL!	#NULL!	#NULL!
#NULL!	#NULL!	0	0	0	0	0	#NULL!	17	1	#NULL!	#NULL!	#NULL!	12.3	1	#NULL!	3300	#NULL!	#NULL!	#NULL!
#NULL!	#NULL!	0	0	0	0	0	1	26	4	1	2	0	15.1	0	2	3300	51	34	0
#NULL!	#NULL!	0	0	0	0	0	1	15	1	0	0	0	12.5	0	1	3300	51	33	0
#NULL!	#NULL!	0	0	0	0	#NULL!	1	28	3	1	1	0	6.1	0	1	3300	53	32	0
#NULL!	#NULL!	0	0	0	0	#NULL!	1	23	1	0	0	0	11.9	0	1	3300	52	34	0
#NULL!	#NULL!	0	0	0	0	#NULL!	1	25	2	1	0	0	9.7	0	2	3300	50	34	0
#NULL!	#NULL!	0	0	0	0	0	1	21	2	1	0	0	10.6	0	2	3320	50	34	0
#NULL!	#NULL!	0	0	0	0	0	1	33	2	1	0	0	11.4	0	1	3400	52	33	0
#NULL!	#NULL!	0	0	0	0	0	1	30	5	2	2	0	14.5	0	1	3400	51	35	0
#NULL!	#NULL!	0	0	0	0	0	1	21	2	1	0	0	12	0	1	3400	50	34	0
#NULL!	#NULL!	0	0	0	0	0	#NULL!	19	1	#NULL!	#NULL!	#NULL!	12.3	0	#NULL!	3400	#NULL!	#NULL!	#NULL!
#NULL!	#NULL!	0	0	0	0	0	#NULL!	23	3	#NULL!	#NULL!	#NULL!	11.5	0	#NULL!	3400	#NULL!	#NULL!	#NULL!
#NULL!	#NULL!	0	0	0	1	0	#NULL!	22	3	#NULL!	#NULL!	#NULL!	10.3	0	#NULL!	3400	#NULL!	#NULL!	#NULL!
#NULL!	#NULL!	0	0	0	0	0	#NULL!	37	8	#NULL!	#NULL!	#NULL!	12.34	0	#NULL!	3400	#NULL!	#NULL!	#NULL!
#NULL!	#NULL!	0	0	0	0	0	#NULL!	19	3	#NULL!	#NULL!	#NULL!	12.96	1	#NULL!	3400	#NULL!	#NULL!	#NULL!
#NULL!	#NULL!	0	0	0	0	0	1	27	3	1	1	#NULL!	12.4	0	2	3420	53	35	0
#NULL!	#NULL!	0	0	0	0	0	#NULL!	22	1	0	0	0	12	0	2	3430	50	35	0
#NULL!	#NULL!	0	0	0	0	0	1	20	1	0	0	0	12.1	0	1	3500	52	34	0
#NULL!	#NULL!	0	0	0	#NULL!	#NULL!	#NULL!	25	4	3	0	0	9.5	0	1	3500	52	33	0
#NULL!	#NULL!	0	0	0	1	1	1	25	#NULL!	#NULL!	#NULL!	#NULL!	10.8	0	2	3500	51	34	0
#NULL!	#NULL!	0	0	0	#NULL!	#NULL!	#NULL!	15	1	0	0	0	11.4	0	1	3500	49	34	0
#NULL!	#NULL!	0	0	0	0	0	#NULL!	15	1	#NULL!	#NULL!	#NULL!	12.4	0	#NULL!	3500	#NULL!	#NULL!	#NULL!
#NULL!	#NULL!	0	0	0	0	0	#NULL!	17	1	#NULL!	#NULL!	#NULL!	11.9	0	#NULL!	3500	#NULL!	#NULL!	#NULL!
#NULL!	#NULL!	0	0	0	1	0	#NULL!	22	1	#NULL!	#NULL!	#NULL!	10.6	0	#NULL!	3500	#NULL!	#NULL!	#NULL!
#NULL!	#NULL!	0	0	0	0	0	#NULL!	18	3	#NULL!	#NULL!	#NULL!	12.98	0	#NULL!	3500	#NULL!	#NULL!	#NULL!
#NULL!	#NULL!	0	0	0	1	0	#NULL!	23	3	#NULL!	#NULL!	#NULL!	10.4	0	#NULL!	3500	#NULL!	#NULL!	#NULL!
#NULL!	#NULL!	0	0	0	1	1	#NULL!	26	3	#NULL!	#NULL!	#NULL!	12	0	#NULL!	3500	#NULL!	#NULL!	#NULL!
#NULL!	#NULL!	0	0	0	0	0	#NULL!	23	4	#NULL!	#NULL!	#NULL!	11	0	#NULL!	3500	#NULL!	#NULL!	#NULL!
#NULL!	#NULL!	0	0	0	0	0	#NULL!	28	6	#NULL!	#NULL!	#NULL!	11	0	#NULL!	3500	#NULL!	#NULL!	#NULL!
#NULL!	#NULL!	0	0	0	1	1	#NULL!	36	8	#NULL!	#NULL!	#NULL!	10.3	0	#NULL!	3500	#NULL!	#NULL!	#NULL!
#NULL!	#NULL!	0	0	0	0	0	1	19	3	1	1	0	9.6	0	2	3550	49	34	0
#NULL!	#NULL!	0	0	0	0	0	1	15	1	0	0	0	13.6	0	2	3580	51	36	0
#NULL!	#NULL!	0	0	0	1	0	1	16	2	1	0	0	12.7	0	2	3600	53	36	0
#NULL!	#NULL!	0	0	0	0	0	#NULL!	28	3	2	0	0	10.6	0	2	3600	52	34	0
#NULL!	#NULL!	0	0	0	0	0	#NULL!	23	2	0	1	0	12.6	0	2	3600	51	36	0
#NULL!	#NULL!	0	0	0	0	0	#NULL!	14	1	0	0	0	11.1	0	2	3680	57	36	0
#NULL!	#NULL!	0	0	0	#NULL!	0	1	25	3	2	0	0	11.4	0	1	3700	52	34	0
#NULL!	#NULL!	0	0	0	0	0	1	18	#NULL!	#NULL!	#NULL!	#NULL!	11.2	0	2	3700	50	35	0
#NULL!	#NULL!	0	0	0	0	0	#NULL!	22	5	#NULL!	#NULL!	#NULL!	11.6	0	#NULL!	3700	#NULL!	#NULL!	#NULL!
#NULL!	#NULL!	0	0	0	0	0	#NULL!	28	3	1	1	0	8.1	0	2	3750	50	35	0
#NULL!	#NULL!	0	0	0	0	0	1	20	1	0	0	0	12.7	0	2	3800	52	35	0
#NULL!	#NULL!	0	0	0	0	0	1	16	1	0	0	0	12.9	0	2	3800	51	36	0
#NULL!	#NULL!	0	0	0	0	0	1	20	2	1	0	0	11.9	0	2	3840	52	35	0
#NULL!	#NULL!	0	0	0	0	0	1	23	2	1	0	0	12.7	0	1	3900	49	35	0
#NULL!	#NULL!	0	0	0	0	0	#NULL!	22	4	#NULL!	#NULL!	#NULL!	11.6	0	#NULL!	3900	#NULL!	#NULL!	#NULL!
#NULL!	#NULL!	0	0	0	0	0	#NULL!	28	5	#NULL!	#NULL!	#NULL!	9.4	1	#NULL!	3900	#NULL!	#NULL!	#NULL!
#NULL!	#NULL!	0	0	0	0	0	1	38	6	5	0	0	12	#NULL!	2	3940	54	37	0
#NULL!	#NULL!	0	0	0	0	0	1	26	2	1	0	0	8.2	0	2	4000	57	35	0
#NULL!	#NULL!	0	0	0	1	0	#NULL!	25	4	#NULL!	#NULL!	#NULL!	11.6	0	#NULL!	4000	#NULL!	#NULL!	#NULL!
#NULL!	#NULL!	0	0	0	0	0	#NULL!	32	8	#NULL!	#NULL!	#NULL!	11.06	0	#NULL!	4000	#NULL!	#NULL!	#NULL!
#NULL!	#NULL!	0	0	0	0	0	#NULL!	42	10	#NULL!	#NULL!	#NULL!	12.56	0	#NULL!	4000	#NULL!	#NULL!	#NULL!
#NULL!	#NULL!	0	0	0	0	0	1	21	1	0	0	0	10.6	0	2	4000	53	34	0
#NULL!	#NULL!	0	0	0	1	0	#NULL!	30	4	#NULL!	#NULL!	#NULL!	11.56	0	#NULL!	4100	#NULL!	#NULL!	#NULL!
#NULL!	#NULL!	0	0	0	#NULL!	#NULL!	#NULL!	37	1	0	0	0	12.1	0	2	4200	52	36	0
#NULL!	#NULL!	0	0	0	0	0	1	35	8	7	0	0	10.6	0	1	4390	51	37	0
